# Supplementary material for: Evolutionary and Mutational Characterization of the First H5N8 Subtype Influenza A Virus in Humans
Source: Pathogens. 2022 Jun 8;11(6):666. doi: 10.3390/pathogens11060666 (PMC9227545; doi:10.3390/pathogens11060666)
Supplement: Supplementary file 1 [file pathogens-11-00666-s001.zip]

Archive with 2 entries (2 files):
- Table S1 H5N8.xlsx
- Table S2.pdf
