# Supplementary material for: Evolutionary and Mutational Characterization of the First H5N8 Subtype Influenza A Virus in Humans
Source: Pathogens. 2022 Jun 8;11(6):666. doi: 10.3390/pathogens11060666 (PMC9227545; doi:10.3390/pathogens11060666)
Supplement: Supplementary file 1 [file pathogens-11-00666-s001.zip › Table S1 H5N8.xlsx]

## Sheet: Tabelle1
Table S1: Details of 129 H5N8 viruses in the GISAID database used in the tMRCA analysis
EPI Number of the virus	EPI segment ID of the HA	Isolate Name	Host	Collection Date (yyyy-mm-dd)	Originating Laboratory	Submitting Laboratory	Author(s)
EPI_ISL_208824	EPI703591	A/duck/Eastern China/L0405/2010	Duck	2010-04-05	Not shown in the GISAID database	Not shown in the GISAID database	Sun H et al.
EPI_ISL_139385	EPI442017	A/duck/Jiangsu/k1203/2010	Duck	2010-12-05	Not shown in the GISAID database	Not shown in the GISAID database	Zhao K et al.
EPI_ISL_208825	EPI703592	A/duck/Eastern China/L0423/2011	Duck	2011-04-23	Not shown in the GISAID database	Not shown in the GISAID database	Sun H et al.
EPI_ISL_156345	EPI506530	A/duck/Thailand/CU-12205C/2012	Duck	2012-02-08	Not shown in the GISAID database	Not shown in the GISAID database	Chaiyawong S et al.
EPI_ISL_208827	EPI703594	A/duck/Eastern China/L0722/2012	Duck	2012-07-22	Not shown in the GISAID database	Not shown in the GISAID database	Sun H et al.
EPI_ISL_179386	EPI590073	A/duck/Quang Ninh/19c511/2013	Duck	2013-04-10	Not shown in the GISAID database	Not shown in the GISAID database	Soda K et al.
EPI_ISL_167178	EPI544892	A/duck/Shandong/Q1/2013	Duck	2013-04-25	Not shown in the GISAID database	Not shown in the GISAID database	Li Q
EPI_ISL_156815	EPI507673	A/mallard duck/Shanghai/SH-9/2013	Mallard duck	2013-11-18	Institute of Military Veterinary, Academy of Military Medical Sciences	Institute of Laboratory Animal Sciences, Chinese Academy	Fan S et al.
EPI_ISL_208832	EPI703599	A/duck/Eastern China/S1210/2013	Duck	2013-12-10	Not shown in the GISAID database	Not shown in the GISAID database	Sun H et al.
EPI_ISL_201798	EPI672787	A/goose/Guangdong/s13124/2013	Goose	2013-12-12	Not shown in the GISAID database	Not shown in the GISAID database	Song Y et al.
EPI_ISL_199159	EPI659623	A/goose/Shandong/GD-GS/2014	Goose	2014-01-01	Not shown in the GISAID database	Institute of Microbiology, Chinese Academy of Sciences	Bi Y et al.
EPI_ISL_157609	EPI509698	A/breeder duck/Korea/Gochang1/2014	Breeder duck	2014-01-16	Not shown in the GISAID database	Not shown in the GISAID database	Lee Y-J et al.
EPI_ISL_157610	EPI509704	A/broiler duck/Korea/Buan2/2014	Broiler duck	2014-01-17	Not shown in the GISAID database	Not shown in the GISAID database	Lee Y-J et al.
EPI_ISL_157611	EPI509709	A/baikal teal/Korea/Donglim3/2014	Baikai teal	2014-01-17	Not shown in the GISAID database	Not shown in the GISAID database	Lee Y-J et al.
EPI_ISL_171656	EPI561196	A/broiler duck/Korea/H29/2014	Broiler duck	2014-01-18	Not shown in the GISAID database	Not shown in the GISAID database	Jeong J et al.
EPI_ISL_177725	EPI585577	A/baikai teal/Korea/1437/2014	Baikal teal	2014-01-20	Not shown in the GISAID database	Not shown in the GISAID database	Kim S-H et al.
EPI_ISL_208835	EPI703602	A/duck/Eastern China/S0215/2014	Duck	2014-02-15	Not shown in the GISAID database	Not shown in the GISAID database	Sun H et al.
EPI_ISL_159719	EPI517161	A/Chicken/Kumamoto/1-7/2014	Chicken	2014-04-13	National Institute of Animal Health	National Agriculture and Food Research Organization	Kanehira K et al.
EPI_ISL_169427	EPI553349	A/wigeon/Sakha/1/2014	Wigeon	2014-09-25	State Research Center of Virology and Biotechnology (VECTOR)	State Research Center of Virology and Biotechnology (VECTOR)	Susloparov I et al.
EPI_ISL_169273	EPI552746	A/turkey/Germany/AR2485-86-L00899/2014	Turkey	2014-11-04	Not shown in the GISAID database	Friedrich-Loeffler-Institut	Pohlmann A
EPI_ISL_167904	EPI547673	A/duck/England/36254/14	Duck	2014-11-14	Animal and Plant Health Agency (APHA)	Animal and Plant Health Agency (APHA)	Hanna A et al.
EPI_ISL_167905	EPI547678	A/Chicken/Netherlands/14015526/2014	Chicken	2014-11-14	Wageningen Bioveterinary Research	Wageningen Bioveterinary Research	Heutink R et al.
EPI_ISL_174516	EPI573638	A/crane/Kagoshima/KU13/2014	Crane	2014-12-07	Kagoshima University	Kagoshima University	Ozawa M
EPI_ISL_179023	EPI588952	A/goose/Taiwan/a015/2015	Goose	2015-01-11	Animal Health Research Institute	Animal Health Research Institute	Lin Y-J et al.
EPI_ISL_234329	EPI837541	A/breeder duck/Korea/H2086/2015	Breeder duck	2015-01-11	Not shown in the GISAID database	Animal and Plant Quarantine Agency (S-2026)	Lee E-K et al.
EPI_ISL_199149	EPI662624	A/chicken/Saga/1-1/2015	Chicken	2015-01-17	National Institute of Animal Health	National Institute of Animal Health	Saito T
EPI_ISL_181081	EPI595066	A/mallard/Korea/KU3-2/2015	Mallard duck	2015-01-29	Avian diaseases laboratory, College of Veterinary Medicine, Konkuk University	Konkuk University	Kwon J-H et al.
EPI_ISL_175534	EPI576384	A/MuteSwan/Sweden/SVA150311KU0277/SZ502/2015	Swan	2015-02-20	National Veterinary Institute	National Veterinary Institute	Zohari S et al.
EPI_ISL_177584	EPI584823	A/domestic duck/Hungary/7341/2015	Domestic duck	2015-02-23	Danam. Vet. Molbiol	Danam. Vet. Molbiol	Banyai K et al.
EPI_ISL_224704	EPI774113	A/Bar-headed Goose/Qinghai/BTY1-B/2016	Goose	2016-05-09	State Key Laboratory of Virology and Wuhan Institute of Virology, Chinese Academy of Sciences	Wuhan Institute of Virology	Chen J et al.
EPI_ISL_291952	EPI1143205	A/Bar-headed Goose/Qinghai/B44/2016	Goose	2016-05-15	Not shown in the GISAID database	Wuhan Institute of Virology	Chen J et al.
EPI_ISL_224580	EPI773757	A/great crested grebe/Uvs-Nuur Lake/341/2016	Grebe	2016-05-25	Research Institute of Experimental and Clinical Medicine	Research Institute of Experimental and Clinical Medicine	Sharshov K et al.
EPI_ISL_230820	EPI823460	A/great crested grebe/Tyva/34/2016	Grebe	2016-05-25	State Research Center of Virology and Biotechnology (VECTOR)	WHO National Influenza Centre Russian Federation	Fadeev A et al.
EPI_ISL_240677	EPI926613	A/domestic duck/Siberia/103/2016	Domestic duck	2016-10-04	Research Institute of Experimental and Clinical Medicine	Research Institute of Experimental and Clinical Medicine	Sharshov KA et al.
EPI_ISL_237553	EPI858836	A/duck/India/10CA01/2016	Duck	2016-10-17	ICAR-National Institute of High Security Animal Diseases	ICAR-National Institute of High Security Animal Diseases	Shanmugasundaram N et al.
EPI_ISL_237730	EPI859199	A/mute_swan/hungary/51049/2016	Swan	2016-10-19	National Food Chain Safety Office Veterinary Diagnostic Directorate Laboratory for Molecular Biology	Danam. Vet. Molbiol	Ronai Z et al.
EPI_ISL_239436	EPI867108	A/tufted_duck/Switzerland/V237-L02003/2016	Tufted duck	2016-11-01	Institut für Virologie und Immunologie - Bundesamt für Lebensmittelsicherheit und Veterinärwesen	Friedrich-Loeffler-Institut	Pohlmann A
EPI_ISL_237921	EPI860231	A/wild duck/Poland/82A/2016	Wild duck	2016-11-02	Not shown in the GISAID database	National Veterinary Research Institut Poland, PIWet-PIB	Swieton E et al.
EPI_ISL_237733	EPI859653	A/tufted_duck/Germany/AR8444-L01986/2016	Tufted duck	2016-11-07	Not shown in the GISAID database	Friedrich-Loeffler-Institut	Pohlmann A
EPI_ISL_247713	EPI909364	A/tufted duck/Denmark/17740-1/2016	Tufted duck	2016-11-08	Technical University of Denmark	Animal and Plant Health Agency (APHA)	Hjulsager CK et al.
EPI_ISL_268633	EPI1019486	A/duck/NL-Rotterdam/16014008-001-005/2016	Duck	2016-11-10	Wageningen Bioveterinary Research	Wageningen Bioveterinary Research	Beerens N et al.
EPI_ISL_268671	EPI1019790	A/tufted_duck/NL-Rotterdam/16014155-001/2016	Tufted duck	2016-11-14	Wageningen Bioveterinary Research	Wageningen Bioveterinary Research	Beerens N et al.
EPI_ISL_412984	EPI1701629	A/chicken/Iran/17RS654-01/2016	Chicken	2016-11-14	Center of Hygiene and Epidemiology in Kaliningrad Region	Istituto Zooprofilattico Sperimentale Delle Venezie	Zecchin B
EPI_ISL_1121143	EPI1848814	A/chicken/Ukraine/1/2016	Chicken	2016-11-14	State Scientific and Research Institute of Laboratory Diagnostics and Veterinary and Sanitary Expertise (SSRILDVSE)	Animal and Plant Health Agency (APHA)	Sapachova M et al.
EPI_ISL_348279	EPI1398282	A/duck/Nigeria/17RS737-43/2016	Duck	2016-11-19	National Veterinary Research Institute	Istituto Zooprofilattico Sperimentale Delle Venezie	Joannis T et al.
EPI_ISL_238893	EPI863826	A/Chicken/Sweden/SVA161122KU0453/SZ0209316/2016	Chicken	2016-11-21	National Veterinary Institute	National Veterinary Institute	Zohari S et al.
EPI_ISL_240109	EPI869936	A/chicken/Kalmykia/2661/2016	Chicken	2016-11-23	Not shown in the GISAID database	State Research Center of Virology and Biotechnology (VECTOR)	Susloparov I et al.
EPI_ISL_322984	EPI1297287	A/Grey seal/361-10/BalticPL/16	Seal	2016-11-27	Department of Oceanography and Geography, University of Gdańsk	Stiftung Tierärztliche Hochschule Hannover	Shin D-L et al.
EPI_ISL_267136	EPI1010500	A/green-winger teal/Egypt/877/2016	Teal	2016-12-08	Not shown in the GISAID database	Not shown in the GISAID database	Kandeil A et al.
EPI_ISL_240110	EPI869938	A/chicken/Astrakhan/3131/2016	Chicken	2016-12-13	Not shown in the GISAID database	State Research Center of Virology and Biotechnology (VECTOR)	Susloparov I et al.
EPI_ISL_239801	EPI868848	A/turkey/England/052131/2016	Turkey	2016-12-15	Animal and Plant Health Agency (APHA)	Animal and Plant Health Agency (APHA)	Seekings J et al.
EPI_ISL_503037	EPI1776475	A/swan/China/ST/2016	Swan	2016-12-18	Not shown in the GISAID database	Not shown in the GISAID database	Jiang W
EPI_ISL_298642	EPI1176519	A/chicken/Israel/1048/2016	Chicken	2016-12-20	Not shown in the GISAID database	Not shown in the GISAID database	Shkoda I et al.
EPI_ISL_255627	EPI957585	A/duck/France/161587/2016	Duck	2016-12-27	Not shown in the GISAID database	ANSES Agence Nationale De Securite Sanitaire De L’alimentation	Briand FX et al.
EPI_ISL_320546	EPI1270311	A/White-tailed sea eagle/Germany/AR3093/2017	Sea eagle	2016-12-29	Friedrich-Loeffler-Institut	Friedrich-Loeffler-Institut	Harder T
EPI_ISL_253037	EPI942943	A/chicken/Wales/000023/2016	Chicken	2016-12-31	Animal and Plant Health Agency (APHA)	Animal and Plant Health Agency (APHA)	Seekings J et al.
EPI_ISL_247721	EPI909428	A/turkey/Rostov-on-Don/11/2017	Turkey	2017-01-01	Not shown in the GISAID database	State Research Center of Virology and Biotechnology (VECTOR)	Susloparov I et al.
EPI_ISL_285620	EPI1104283	A/chicken/Egypt/Buheira-12/2017	Chicken	2017-01-01	Not shown in the GISAID database	Friedrich-Loeffler-Institut	Salaheldin AH et al.
EPI_ISL_306911	EPI1215152	A/Duck/Riyadh/AI2/2017	Duck	2017-01-01	School of Public Health, Li Ka Shing Faculty of Medicine, the University of Hong Kong	The University of Hong Kong	Chu D
EPI_ISL_306915	EPI1215184	A/Chicken/Riyadh/A15/2018	Chicken	2017-01-01	School of Public Health, Li Ka Shing Faculty of Medicine, the University of Hong Kong	The University of Hong Kong	Chu D
EPI_ISL_308806	EPI1223853	A/chicken/Cameroon/17RS882-29/2017	Chicken	2017-01-01	Not shown in the GISAID database	Not shown in the GISAID database	Wade A et al.
EPI_ISL_255190	EPI954631	A/Mute swan/Hungary/119/2017	Swan	2017-01-02	Danam. Vet. Molbiol	Danam. Vet. Molbiol	Dan A et al.
EPI_ISL_240670	EPI873624	A/mute swan/Croatia/9/2017	Swan	2017-01-03	Not shown in the GISAID database	Croatian Veterinary Institute	Savic V et al.
EPI_ISL_242902	EPI888088	A/wigeon/Italy/17VIR57-3/2017	Wigeon	2017-01-03	Istituto Zooprofilattico Sperimentale Delle Venezie	Istituto Zooprofilattico Sperimentale Delle Venezie	Ormellia S et al.
EPI_ISL_303837	EPI1200946	A/grey-headed gull/Uganda/MUWRP-538/2017	Gull	2017-01-04	Not shown in the GISAID database	Not shown in the GISAID database	Byarugaba DK et al.
EPI_ISL_412988	EPI1701660	A/chicken/Iran/17RS654-15/2017	Chicken	2017-01-05	Center of Hygiene and Epidemiology in Kaliningrad Region	Istituto Zooprofilattico Sperimentale Delle Venezie	Zecchin B
EPI_ISL_242817	EPI887468	A/chicken/Czech Republic/206-17_2/2017	Chicken	2017-01-06	Not shown in the GISAID database	State Veterinary Institute Prague	Nagy A et al.
EPI_ISL_247718	EPI909404	A/chicken/Voronezh/18/2017	Chicken	2017-01-06	Not shown in the GISAID database	State Research Center of Virology and Biotechnology (VECTOR)	Susloparov I et al.
EPI_ISL_247722	EPI909436	A/goose/Krasnodar/3144/2017	Goose	2017-01-06	Not shown in the GISAID database	State Research Center of Virology and Biotechnology (VECTOR)	Susloparov I et al.
EPI_ISL_300687	EPI1184959	A/chicken/Poland/34/2017	Chicken	2017-01-11	National Veterinary Research Institut Poland, PIWet-PIB	National Veterinary Research Institut Poland, PIWet-PIB	Swieton E et al.
EPI_ISL_268021	EPI1018180	A/duck/Egypt/SS19/2017	Duck	2017-01-12	National Laboratory for Veterinary Quality Control on Poultry production- Animal Health Research Inistitute	Animal Health Research Institute	Yehia N et al.
EPI_ISL_255181	EPI954559	A/swan/Italy/17VIR537-2/2017	Swan	2017-01-19	Istituto Zooprofilattico Sperimentale Delle Venezie	Istituto Zooprofilattico Sperimentale Delle Venezie	Zecchin B et al.
EPI_ISL_261634	EPI987882	A/chicken/Republic of Macedonia/AR1167-L02131/2017	Chicken	2017-01-21	University “Ss. Cyril and Methodius” , Veterinary institute, Department of Avian diseases	Friedrich-Loeffler-Institut	Dodovski A
EPI_ISL_348282	EPI1398285	A/chicken/Niger/17RS167-19/2017	Chicken	2017-01-23	Laboratoire Central de l'Elevage (LABOCEL)	Istituto Zooprofilattico Sperimentale Delle Venezie	Alassane A et al.
EPI_ISL_266536	EPI1007667	A/chicken/Belgium/807/2017	Chicken	2017-02-01	Not shown in the GISAID database	Not shown in the GISAID database	Steensels M et al.
EPI_ISL_258415	EPI978863	A/grey heron/Germany-TH/R1125/2017	Heron	2017-02-04	Not shown in the GISAID database	Friedrich-Loeffler-Institut	Starick E
EPI_ISL_254725	EPI952639	A/chicken/Korea/H903/2017	Chicken	2017-02-08	Animal and Plant Quarantine Agency (O-2015)	Animal and Plant Quarantine Agency (S-2026)	Lee Y-J et al.
EPI_ISL_274858	EPI1044550	A/mute swan/Kaliningrad/132/2017	Swan	2017-02-13	Not shown in the GISAID database	State Research Center of Virology and Biotechnology (VECTOR)	Susloparov I et al.
EPI_ISL_266821	EPI1009504	A/Bean goose/Hubei/CH-i119/2017	Goose	2017-02-24	Not shown in the GISAID database	Wuhan Institute of Virology	Chen J et al.
EPI_ISL_389737	EPI1584982	A/chicken/Egypt/H13795A/2017	Chicken	2017-02-26	Not shown in the GISAID database	Not shown in the GISAID database	Kandeil A et al.
EPI_ISL_256299	EPI961459	A/chicken/Sergiyev Posad/38/2017	Chicken	2017-03-02	Not shown in the GISAID database	State Research Center of Virology and Biotechnology (VECTOR)	Susloparov I et al.
EPI_ISL_387143	EPI1575357	A/goose/Spain/IA17CR02699/2017	Goose	2017-03-02	Not shown in the GISAID database	Not shown in the GISAID database	Sanchez-Gonzalez R et al.
EPI_ISL_275283	EPI1045597	A/chicken/Shchyolkovo/47/2017	Chicken	2017-03-05	Not shown in the GISAID database	State Research Center of Virology and Biotechnology (VECTOR)	Susloparov I et al.
EPI_ISL_316513	EPI1261351	A/chicken/Italy/17VIR2294-5/2017	Chicken	2017-03-16	Istituto Zooprofilattico Sperimentale Delle Venezie	Istituto Zooprofilattico Sperimentale Delle Venezie	Mulatti P et al.
EPI_ISL_271704	EPI1032476	A/Goose/Hungary/17261/2017	Goose	2017-04-18	National Food Chain Safety Office Veterinary Diagnostic Directorate Laboratory for Molecular Biology	Danam. Vet. Molbiol	Dan A et al.
EPI_ISL_275287	EPI1045611	A/chicken/Rostov-on-Don/44/2017	Chicken	2017-04-18	Not shown in the GISAID database	State Research Center of Virology and Biotechnology (VECTOR)	Susloparov I et al.
EPI_ISL_275288	EPI1045619	A/chicken/Tatarstan/88/2017	Chicken	2017-05-08	Not shown in the GISAID database	State Research Center of Virology and Biotechnology (VECTOR)	Susloparov I et al.
EPI_ISL_308802	EPI223833	A/duck/Democratic Republic of the Congo/17RS882-29/2017	Duck	2017-05-15	Not shown in the GISAID database	Not shown in the GISAID database	Twabela A et al.
EPI_ISL_292334	EPI1145117	A/Bar-headed Goose/Qinghai/B655/2017	Goose	2017-05-17	Wuhan Institute of Virology, CAS	Wuhan Institute of Virology	Chen J et al.
EPI_ISL_387133	EPI1575277	A/chicken/Zimbabwe/AI4935/2017	Chicken	2017-05-25	Not shown in the GISAID database	Not shown in the GISAID database	Rotherham LS et al.
EPI_ISL_284004	EPI1093378	A/Chicken/South_Africa/S2017/08_0336_P3/2017	Chicken	2017-08-21	Western Cape Provincial Veterinary Laboratory	National Institute for Communicable Diseases	Treurnicht FK
EPI_ISL_505528	EPI1788415	A/duck/Saudi Arabia/KFU-HKU3616_2017/2017	Duck	2017-12-01	Not shown in the GISAID database	Not shown in the GISAID database	Chu DK et al.
EPI_ISL_419212	EPI1721778	A/chicken/Bulgaria/Dobrich/12-1/2018	Chicken	2018-03-02	National Diagnostic and Research Veterinary Medical Institute (NDRVMI)	University of Cambridge	Venkatesh D et al.
EPI_ISL_320607	EPI1270724	A/chicken/Kursk/284/2018	Chicken	2018-06-11	Not shown in the GISAID database	State Research Center of Virology and Biotechnology (VECTOR)	Danilenko A et al.
EPI_ISL_320662	EPI1270882	A/chicken/Penza/300/2018	Chicken	2018-06-15	Not shown in the GISAID database	State Research Center of Virology and Biotechnology (VECTOR)	Danilenko A et al.
EPI_ISL_320657	EPI1270842	A/chicken/Samara/446/2018	Chicken	2018-06-22	Not shown in the GISAID database	State Research Center of Virology and Biotechnology (VECTOR)	Danilenko A et al.
EPI_ISL_320678	EPI1270963	A/chicken/Cheboksary/805/2018	Chicken	2018-07-16	Not shown in the GISAID database	State Research Center of Virology and Biotechnology (VECTOR)	Danilenko A et al.
EPI_ISL_379744	EPI1556264	A/chicken/Egypt/FL6/2018	Chicken	2018-09-27	Not shown in the GISAID database	Not shown in the GISAID database	Yehia N et al.
EPI_ISL_336929	EPI1351411	A/chicken/Voronezh/1488/2018	Chicken	2018-11-02	Not shown in the GISAID database	State Research Center of Virology and Biotechnology (VECTOR)	Goncharova N et al.
EPI_ISL_503935	EPI1779898	A/Teal/Dakahlia/VRLCU/2019	Teal	2019-06-18	Not shown in the GISAID database	Not shown in the GISAID database	Rohaim MA et al.
EPI_ISL_405813	EPI1669677	A/hawk/Poland/003/2020	Hawk	2020-01-06	National Veterinary Research Institut Poland, PIWet-PIB	National Veterinary Research Institut Poland, PIWet-PIB	Swieton E
EPI_ISL_405391	EPI1667598	A/chicken/Czech Republic/1175-1/2020	Chicken	2020-01-17	State Veterinary Institute Prague	State Veterinary Institute Prague	Nagy A
EPI_ISL_410291	EPI1691237	A/chicken/Germany-BW/AI00049/2020	Chicken	2020-02-06	CVUA Karlsruhe	Friedrich-Loeffler-Institut	King J
EPI_ISL_780096	EPI1841319	A/Duck/Hungary/14788/2020	Duck	2020-03-25	National Food Chain Safety Office Veterinary Diagnostic Directorate Laboratory for Molecular Biology	National Food Chain Safety Office, Hungary	Szentpáli-Gavallér K et al.
EPI_ISL_623074	EPI1811628	A/chicken/Iraq/1/2020	Chicken	2020-05-12	Central Veterinary Labs	Animal and Plant Health Agency (APHA)	Whittard E
EPI_ISL_644145	EPI1813305	A/chicken/Chelyabinsk/401/2020	Chicken	2020-08-06	State Research Center of Virology and Biotechnology (VECTOR)	State Research Center of Virology and Biotechnology (VECTOR)	Goncharova N et al.
EPI_ISL_644121	EPI1813113	A/turkey/Omsk/0001/2020	Turkey	2020-08-13	State Research Center of Virology and Biotechnology (VECTOR)	State Research Center of Virology and Biotechnology (VECTOR)	Goncharova N et al.
EPI_ISL_626650	EPI1811696	A/duck/Russian_Federation/Omsk/1328-2/2020	Duck	2020-08-17	Federal Centre for Animal Health (ARRIAH)	Animal and Plant Health Agency (APHA)	Whittard E
EPI_ISL_626649	EPI1811680	A/duck/Russian_Federation/Saratov/1578-2/2020	Duck	2020-09-18	Federal Centre for Animal Health (ARRIAH)	Animal and Plant Health Agency (APHA)	Whittard E
EPI_ISL_615068	EPI1811601	A/domestic_goose/Kazakhstan/1-248_2-20-B/2020	Goose	2020-09-20	National Veterinary Reference Center	Animal and Plant Health Agency (APHA)	Whittard E
EPI_ISL_625671	EPI1811644	A/whooper swan/Inner Mongolia/w1-1/2020	Swan	2020-10-17	College of Wildlife and Protected Areas, Northeast Forestry University	Northeast Forestry University	Chai H
EPI_ISL_1114737	EPI1848622	A/chicken/Kostroma/304-01/2020	Chicken	2020-10-17	State Research Center of Virology and Biotechnology (VECTOR)	State Research Center of Virology and Biotechnology (VECTOR)	Goncharova N et al.
EPI_ISL_631824	EPI1812359	A/Mandarin duck/Korea/H242/2020	Mandarin duck	2020-10-21	Animal and Plant Quarantine Agency (O-2144)	Animal and Plant Quarantine Agency (S-2158)	Lee Y-N
EPI_ISL_1114746	EPI1848670	A/chicken/Rostov-on-Don/308-02/2020	Chicken	2020-10-25	State Research Center of Virology and Biotechnology (VECTOR)	State Research Center of Virology and Biotechnology (VECTOR)	Goncharova N et al.
EPI_ISL_813979	EPI1841769	A/peregrine_falcon/Ireland/20VIR7872-1/2020	Falcon	2020-11-01	Central Veterinary Research Laboratory	Istituto Zooprofilattico Sperimentale Delle Venezie	Flynn O et al.
EPI_ISL_644824	EPI1813753	A/barnacle goose/Denmark/14138-1/2020-11-04	Goose	2020-11-04	Statens Serumm Institute	Statens Serumm Institute	Hjulsager CK
EPI_ISL_681286	EPI1815033	A/chicken/Kagawa/11C/2020	Chicken	2020-11-04	National Institute of Animal Health	National Institute of Animal Health	Saito T
EPI_ISL_1575130	EPI1857439	A/Mute Swan/Netherlands/1/2020	Swan	2020-11-06	Erasmus Medical Center	Erasmus Medical Center	Bestebroer T
EPI_ISL_710509	EPI1837917	A/chicken/England/033708/2020	Chicken	2020-11-09	Animal and Plant Health Agency (APHA)	Animal and Plant Health Agency (APHA)	Whittard E
EPI_ISL_667810	EPI1814719	A/chicken/France/20P016448/2020	Chicken	2020-11-10	Anses (Ploufragan-Plouzané)	ANSES Agence Nationale De Securite Sanitaire De L’alimentation	Briand FX
EPI_ISL_647969	EPI1813830	A/Turkey/Sweden/SVA201114SZ0001/20KN303106/2020	Turkey	2020-11-13	National Veterinary Institute, SVA	National Veterinary Institute	Zohari S
EPI_ISL_654958	EPI1814606	A/mallard/Italy/20VIR7139-73/2020	Mallard duck	2020-11-14	Istituto Zooprofilattico Sperimentale delle Venezie	Istituto Zooprofilattico Sperimentale delle Venezie	Zecchin B et al.
EPI_ISL_1185026	EPI1850047	A/chicken/Astrakhan/2171-1/2020	Chicken	2020-12-07	Federal Centre for Animal Health (ARRIAH) OIE Regional Reference Laboratory	Federal Centre for Animal Health (ARRIAH)	Zinyakov N et al.
EPI_ISL_1114749	EPI1848694	A/turkey/Stavropol/320-01/2020	Turkey	2020-12-11	State Research Center of Virology and Biotechnology (VECTOR)	State Research Center of Virology and Biotechnology (VECTOR)	Goncharova N et al.
EPI_ISL_1038924	EPI1846961	A/Astrakhan/3212/2020	Human	2020-12-12	Center of Hygiene and Epidemiology in Astrakhan Region	State Research Center of Virology and Biotechnology (VECTOR)	Pyankova O et al.
EPI_ISL_1039231	EPI1846969	A/chicken/Astrakhan/321-01/2020	Chicken	2020-12-12	State Research Center of Virology and Biotechnology (VECTOR)	State Research Center of Virology and Biotechnology (VECTOR)	Goncharova N
EPI_ISL_1123263	EPI1848838	A/chicken/Scotland/043405/2020	Chicken	2020-12-15	Animal and Plant Health Agency (APHA)	Animal and Plant Health Agency (APHA)	Whittard E
EPI_ISL_1063533	EPI1847772	A/Mandarin duck/Kagoshima/KU-d57/2020	Mandarin duck	2020-12-22	Kagoshima University	Kagoshima University	Khalil AMA
EPI_ISL_1114752	EPI1848718	A/mute swan/North Ossetia-Alania/325-01/2020	Swan	2020-12-31	State Research Center of Virology and Biotechnology (VECTOR)	State Research Center of Virology and Biotechnology (VECTOR)	Goncharova N et al.
